# Supplementary material for: Clinical and Imaging Outcomes after Vitamin D Supplementation in Patients with Multiple Sclerosis: A Systematic Review
Source: Nutrients. 2023 Apr 18;15(8):1945. doi: 10.3390/nu15081945 (PMC10141047; doi:10.3390/nu15081945)
Supplement: Supplementary file 1 [file nutrients-15-01945-s001.zip]

Archive with 1 entries (1 files):
- nutrients-2324377-supplementary.pdf
